# Supplementary material for: Microbiota–Metabolite–Host Crosstalk Mediates the Impact of Dietary Energy Levels on Colonic Homeostasis in High-Altitude Ruminants
Source: Animals (Basel). 2025 Oct 9;15(19):2929. doi: 10.3390/ani15192929 (PMC12524189; doi:10.3390/ani15192929)
Supplement: Supplementary file 1 [file animals-15-02929-s001.zip]

Archive with 4 entries (2 files):
- animals-3880958-supplementary/
- animals-3880958-supplementary/Supplementary Files/
- animals-3880958-supplementary/Supplementary Files/Supplementary File S1.pdf
- animals-3880958-supplementary/Supplementary Files/Table S1.pdf
